# Supplementary material for: Habitat requirements affect genetic variation in three species of mayfly (Ephemeroptera, Baetidae) from South Africa
Source: Zookeys. 2020 May 28;936:1–24. doi: 10.3897/zookeys.936.38587 (PMC7272479; doi:10.3897/zookeys.936.38587)
Supplement: Supplementary material 1 — List of GenBank sequence accession numbers for each sample [file zookeys-936-001-s001.xlsx]

## Sheet: Sheet1
Species	range	Locality	Sample	GenBank COI	GenBank 16S rRNA
A. sudafricanum	Eastern Cape Drakensberg	Barkley East 1: Diepspruit	BE1_07	MN854871	MN860517
A. sudafricanum	Eastern Cape Drakensberg	Barkley East 1: Diepspruit	BE1_08	MN854872	MN860516
A. sudafricanum	Eastern Cape Drakensberg	Barkley East 1: Diepspruit	BE1_09	MN854873	MN860515
A. sudafricanum	Eastern Cape Drakensberg	Barkley East 2: Diepspruit	BE2_10	MN854874
A. sudafricanum	Eastern Cape Drakensberg	Barkley East 2: Diepspruit	BE2_11	MN854875	MN860514
A. sudafricanum	Eastern Cape Drakensberg	Barkley East 2: Diepspruit	BE2_12	MN854876	MN860513
A. sudafricanum	Eastern Cape Drakensberg	Barkley East 3: Diepspruit	BE3_13	MN854877	MN860512
A. sudafricanum	Eastern Cape Drakensberg	Barkley East 3: Diepspruit	BE3_14	MN854878	MN860511
A. sudafricanum	Eastern Cape Drakensberg	Barkley East 3: Diepspruit	BE3_15	MN854879	MN860510
A. sudafricanum	Eastern Cape Drakensberg	Barkley Pass 1: Marais Hoek	BP1_01	MN854880	MN860523
A. sudafricanum	Eastern Cape Drakensberg	Barkley Pass 1: Marais Hoek	BP1_02	MN854881	MN860522
A. sudafricanum	Eastern Cape Drakensberg	Barkley Pass 1: Marais Hoek	BP1_03	MN854882	MN860521
A. sudafricanum	Eastern Cape Drakensberg	Barkley Pass 4: Ben Wyvie	BP4_04	MN854883	MN860520
A. sudafricanum	Eastern Cape Drakensberg	Barkley Pass 4: Ben Wyvie	BP4_05	MN854884	MN860519
A. sudafricanum	Eastern Cape Drakensberg	Barkley Pass 4: Ben Wyvie	BP4_06	MN854885	MN860518
A. sudafricanum	Eastern Cape Drakensberg	Maclear 1: Vuvu River	MC1_57	MN854922	MN860478
A. sudafricanum	Eastern Cape Drakensberg	Maclear 1: Vuvu River	MC1_58	MN854923	MN860477
A. sudafricanum	Eastern Cape Drakensberg	Maclear 1: Vuvu River	MC1_59	MN854924
A. sudafricanum	Eastern Cape Drakensberg	Maclear 1: Vuvu River	MC1_60	MN854925
A. sudafricanum	Eastern Cape Drakensberg	Maclear 1: Vuvu River	MC1_61	MN854926
A. sudafricanum	Eastern Cape Drakensberg	Rhodes 1: Hawkshead	RH1_16	MN854928	MN860509
A. sudafricanum	Eastern Cape Drakensberg	Rhodes 1: Hawkshead	RH1_17	MN854929	MN860508
A. sudafricanum	Eastern Cape Drakensberg	Rhodes 1: Hawkshead	RH1_18	MN854930	MN860507
A. sudafricanum	Eastern Cape Drakensberg	Rhodes 2: Tiffindell	RH2_19	MN854931	MN860506
A. sudafricanum	Eastern Cape Drakensberg	Rhodes 2: Tiffindell	RH2_20	MN854932	MN860505
A. sudafricanum	Eastern Cape Drakensberg	Rhodes 2: Tiffindell	RH2_21	MN854933	MN860504
A. sudafricanum	Eastern Cape Drakensberg	Rhodes 3: Tenahead	RH3_22	MN854934	MN860503
A. sudafricanum	Eastern Cape Drakensberg	Rhodes 3: Tenahead	RH3_23	MN854935	MN860502
A. sudafricanum	Eastern Cape Drakensberg	Rhodes 3: Tenahead	RH3_24	MN854936	MN860501
A. sudafricanum	Stormberg	Stomberg 3: Lana River	SB3_44	MN854937	MN860489
A. sudafricanum	Stormberg	Stomberg 3: Lana River	SB3_45	MN854938	MN860488
A. sudafricanum	Stormberg	Stomberg 3: Lana River	SB3_46	MN854939	MN860487
A. sudafricanum	Stormberg	Stomberg 4: Lemonfountain	SB4_47	MN854940	MN860486
A. sudafricanum	Stormberg	Stomberg 4: Lemonfountain	SB4_48	MN854941	MN860485
A. sudafricanum	Stormberg	Stomberg 4: Lemonfountain	SB4_49	MN854942	MN860484
A. sudafricanum	Winterberg-Amatole	Elansberg 1: Elandsberg	EL1_41	MN854886
A. sudafricanum	Winterberg-Amatole	Elansberg 1: Elandsberg	EL1_42	MN854887	MN860491
A. sudafricanum	Winterberg-Amatole	Elansberg 1: Elandsberg	EL1_43	MN854888	MN860490
A. sudafricanum	Winterberg-Amatole	Winterberg 1: Fanella falls	WB1_50	MN854947	MN860483
A. sudafricanum	Winterberg-Amatole	Winterberg 1: Fanella falls	WB1_51	MN854948
A. sudafricanum	Winterberg-Amatole	Winterberg 2: Fanella falls	WB2_38	MN854949	MN860493
A. sudafricanum	Winterberg-Amatole	Winterberg 2: Fanella falls	WB2_39	MN854950	MN860492
A. sudafricanum	Winterberg-Amatole	Winterberg 2: Fanella falls	WB2_40	MN854951
A. sudafricanum	Winterberg-Amatole	Winterberg 3:	WB3_52	MN854952	MN860482
A. sudafricanum	Winterberg-Amatole	Winterberg 3:	WB3_53	MN854953
A. sudafricanum	Winterberg-Amatole	Winterberg 3:	WB3_54	MN854954	MN860481
A. sudafricanum	Winterberg-Amatole	Winterberg 3:	WB3_55	MN854955	MN860480
A. sudafricanum	Winterberg-Amatole	Winterberg 3:	WB3_56	MN854956	MN860479
A. sudafricanum	Sneeuberg	Kamdebooberg 1: Buffelsrivier	KM1_32	MN854906
A. sudafricanum	Sneeuberg	Kamdebooberg 1: Buffelsrivier	KM1_33	MN854907	MN860497
A. sudafricanum	Sneeuberg	Kamdebooberg 1: Buffelsrivier	KM1_34	MN854908	MN860496
A. sudafricanum	Sneeuberg	Kamdebooberg 3: Waterkloof	KM3_35	MN854909	MN860495
A. sudafricanum	Sneeuberg	Kamdebooberg 3: Waterkloof	KM3_37	MN854910	MN860494
A. sudafricanum	Sneeuberg	Sneeuberg 1: Fish River	SN1_26	MN854944
A. sudafricanum	Sneeuberg	Sneeuberg 1: Fish River	SN1_27	MN854943	MN860499
A. sudafricanum	Sneeuberg	Sneeuberg 2: Melkriver	SN2_28	MN854945
A. sudafricanum	Sneeuberg	Sneeuberg 2: Melkriver	SN2_31	MN854946	MN860498
A. sudafricanum	Nuweveldberge	Nuweveldberge 1: Maijiesvlei	NV1_25	MN854927	MN860500
A. sudafricanum	Grahamstown	Grahamstown CR: Coleridge River	GHT_CR_78	MN854889	MN860469
A. sudafricanum	Grahamstown	Grahamstown CR: Coleridge River	GHT_CR_79	MN854890
A. sudafricanum	Grahamstown	Grahamstown KP: Kap River	GHT_KP_62	MN854891
A. sudafricanum	Grahamstown	Grahamstown KP: Kap River	GHT_KP_63	MN854892
A. sudafricanum	Grahamstown	Grahamstown KP: Kap River	GHT_KP_64	MN854893
A. sudafricanum	Grahamstown	Grahamstown KP: Kap River	GHT_KP_65	MN854894	MN860476
A. sudafricanum	Grahamstown	Grahamstown KP: Kap River	GHT_KP_66	MN854895
A. sudafricanum	Grahamstown	Grahamstown KR: Kowie River	GHT_KW_67	MN854896	MN860475
A. sudafricanum	Grahamstown	Grahamstown KR: Kowie River	GHT_KW_68	MN854897
A. sudafricanum	Grahamstown	Grahamstown KR: Kowie River	GHT_KW_69	MN854898
A. sudafricanum	Grahamstown	Grahamstown KR: Kowie River	GHT_KW_70	MN854899
A. sudafricanum	Grahamstown	Grahamstown KR: Kowie River	GHT_KW_71	MN854900
A. sudafricanum	Grahamstown	Grahamstown PM: Palmiet River	GHT_PM_72	MN854901	MN860474
A. sudafricanum	Grahamstown	Grahamstown PM: Palmiet River	GHT_PM_73	MN854902	MN860473
A. sudafricanum	Grahamstown	Grahamstown PM: Palmiet River	GHT_PM_74	MN854903	MN860472
A. sudafricanum	Grahamstown	Grahamstown PM: Palmiet River	GHT_PM_75	MN854904	MN860471
A. sudafricanum	Grahamstown	Grahamstown PM: Palmiet River	GHT_PM_76	MN854905	MN860470
A. sudafricanum	KwaZulu-Natal	KwaZulu-Natal KK: Karkloof River	KZN_KK_81	MN854911
A. sudafricanum	KwaZulu-Natal	KwaZulu-Natal KK: Karkloof River	KZN_KK_82	MN854912
A. sudafricanum	KwaZulu-Natal	KwaZulu-Natal KK: Karkloof River	KZN_KK_83	MN854913	MN860468
A. sudafricanum	KwaZulu-Natal	KwaZulu-Natal KK: Karkloof River	KZN_KK_90	MN854914
A. sudafricanum	KwaZulu-Natal	KwaZulu-Natal KK: Karkloof River	KZN_KK_91	MN854915
A. sudafricanum	KwaZulu-Natal	KwaZulu-Natal LR: Lions River	KZN_LR_201	MN854916
A. sudafricanum	KwaZulu-Natal	KwaZulu-Natal LR: Lions River	KZN_LR_84	MN854917
A. sudafricanum	KwaZulu-Natal	KwaZulu-Natal LR: Lions River	KZN_LR_85	MN854918
A. sudafricanum	KwaZulu-Natal	KwaZulu-Natal LR: Lions River	KZN_LR_86	MN854919	MN860467
A. sudafricanum	KwaZulu-Natal	KwaZulu-Natal LR: Lions River	KZN_LR_98	MN854920
A. sudafricanum	KwaZulu-Natal	KwaZulu-Natal UM: Umgeni River	KZN_UM_96	MN854921
D. capensis	Eastern Cape Drakensberg	Barkley East 1: Diepspruit	BE1_103	MN854970
D. capensis	Eastern Cape Drakensberg	Barkley Pass 5: Lymore Lodge	BP5_140	MN854972
D. capensis	Eastern Cape Drakensberg	Barkley Pass 5: Lymore Lodge	BP5_141	MN854971
D. capensis	Eastern Cape Drakensberg	Rhodes 1: Hawkshead	RH1_109	MN854978
D. capensis	Eastern Cape Drakensberg	Rhodes 1: Hawkshead	RH1_111	MN854979
D. capensis	Eastern Cape Drakensberg	Rhodes 2: Tiffindell	RH2_112	MN854980
D. capensis	Sneeuberg	Kamdebooberg 3: Waterkloof	KM3_127	MN854974
D. capensis	Sneeuberg	Kamdebooberg 3: Waterkloof	KM3_128	MN854973
D. capensis	Sneeuberg	Sneeuberg 2: Melkriver	SN2_121	MN854975
D. capensis	Sneeuberg	Sneeuberg 2: Melkriver	SN2_122	MN854976
D. capensis	Sneeuberg	Sneeuberg 2: Melkriver	SN2_123	MN854977
D. natalensis	Eastern Cape Drakensberg	Barkley Pass 4: Ben Wyvie	BP4_136	MN854963
D. natalensis	Eastern Cape Drakensberg	Barkley Pass 4: Ben Wyvie	BP4_137	MN854964
D. natalensis	Eastern Cape Drakensberg	Barkley Pass 4: Ben Wyvie	BP4_138	MN854965
D. natalensis	Eastern Cape Drakensberg	Rhodes 3: Tenahead	RH3_116	MN854966
D. natalensis	Winterberg-Amatole	Winterberg 1: Fanella falls	WB1_133	MN854960
D. natalensis	Winterberg-Amatole	Winterberg 1: Fanella falls	WB1_134	MN854961
D. natalensis	Winterberg-Amatole	Winterberg 1: Fanella falls	WB1_135	MN854962
D. natalensis	Sneeuberg	Kamdebooberg 1: Buffelsrivier	KM1_124	MN854968
D. natalensis	Sneeuberg	Kamdebooberg 1: Buffelsrivier	KM1_125	MN854969
D. natalensis	Sneeuberg	Sneeuberg 2: Melkriver	SN2_130	MN854957
D. natalensis	Sneeuberg	Sneeuberg 2: Melkriver	SN2_131	MN854958
D. natalensis	Sneeuberg	Sneeuberg 2: Melkriver	SN2_132	MN854959
D. sp.	Eastern Cape Drakensberg	Barkley East 3: Diepspruit	BE3_108	MN854967
